# Supplementary material for: The drug risks of cilostazol: A pharmacovigilance study of FDA Adverse Event Reporting System database
Source: PLoS One. 2024 Dec 4;19(12):e0314957. doi: 10.1371/journal.pone.0314957 (PMC11616863; doi:10.1371/journal.pone.0314957)
Supplement: S1 Table — (XLSX) [file pone.0314957.s001.xlsx]

## Sheet: Sheet1
S1 Table. positive risk signal adverse events screened by cilostazol.
PT	a	b	c	d	ROR	RORL	RORU	soc_name_en	ROR(95%Cl)	Check whether the signal is positive according to the ROR algorithm(lower limit of 95% CI>1, a≥3)
ANAEMIA	99	7035	169040	53428563	4.45	3.65	5.42	BLOOD AND LYMPHATIC SYSTEM DISORDERS	4.45 ( 3.65 - 5.42 )	Y
CARDIAC FAILURE	82	7052	70125	53527478	8.88	7.14	11.04	CARDIAC DISORDERS	8.88 ( 7.14 - 11.04 )	Y
CONDITION AGGRAVATED	79	7055	250048	53347555	2.39	1.91	2.98	GENERAL DISORDERS AND ADMINISTRATION SITE CONDITIONS	2.39 ( 1.91 - 2.98 )	Y
PALPITATIONS	67	7067	101586	53496017	4.99	3.92	6.35	CARDIAC DISORDERS	4.99 ( 3.92 - 6.35 )	Y
FALL	67	7067	291501	53306102	1.73	1.36	2.21	INJURY, POISONING AND PROCEDURAL COMPLICATIONS	1.73 ( 1.36 - 2.21 )	Y
CEREBRAL INFARCTION	66	7068	21682	53575921	23.07	18.1	29.41	NERVOUS SYSTEM DISORDERS	23.07 ( 18.1 - 29.41 )	Y
TACHYCARDIA	60	7074	77081	53520522	5.89	4.57	7.59	CARDIAC DISORDERS	5.89 ( 4.57 - 7.59 )	Y
PNEUMONIA	59	7075	296681	53300922	1.5	1.16	1.94	INFECTIONS AND INFESTATIONS	1.5 ( 1.16 - 1.94 )	Y
LOSS OF CONSCIOUSNESS	51	7083	112499	53485104	3.42	2.6	4.51	NERVOUS SYSTEM DISORDERS	3.42 ( 2.6 - 4.51 )	Y
ATRIAL FIBRILLATION	50	7084	85339	53512264	4.43	3.35	5.85	CARDIAC DISORDERS	4.43 ( 3.35 - 5.85 )	Y
CEREBRAL HAEMORRHAGE	46	7088	31370	53566233	11.08	8.29	14.81	NERVOUS SYSTEM DISORDERS	11.08 ( 8.29 - 14.81 )	Y
BLOOD PRESSURE DECREASED	44	7090	58165	53539438	5.71	4.25	7.68	INVESTIGATIONS	5.71 ( 4.25 - 7.68 )	Y
CHEST PAIN	41	7093	164927	53432676	1.87	1.38	2.55	GENERAL DISORDERS AND ADMINISTRATION SITE CONDITIONS	1.87 ( 1.38 - 2.55 )	Y
GASTROINTESTINAL HAEMORRHAGE	39	7095	76858	53520745	3.83	2.79	5.24	GASTROINTESTINAL DISORDERS	3.83 ( 2.79 - 5.24 )	Y
OEDEMA PERIPHERAL	39	7095	111066	53486537	2.65	1.93	3.63	GENERAL DISORDERS AND ADMINISTRATION SITE CONDITIONS	2.65 ( 1.93 - 3.63 )	Y
ACUTE KIDNEY INJURY	39	7095	170741	53426862	1.72	1.26	2.36	RENAL AND URINARY DISORDERS	1.72 ( 1.26 - 2.36 )	Y
GASTRIC ULCER HAEMORRHAGE	37	7097	5108	53592495	54.7	39.55	75.65	GASTROINTESTINAL DISORDERS	54.7 ( 39.55 - 75.65 )	Y
MYOCARDIAL INFARCTION	33	7101	163165	53434438	1.52	1.08	2.14	CARDIAC DISORDERS	1.52 ( 1.08 - 2.14 )	Y
MELAENA	32	7102	19700	53577903	12.25	8.66	17.35	GASTROINTESTINAL DISORDERS	12.25 ( 8.66 - 17.35 )	Y
ACUTE MYOCARDIAL INFARCTION	32	7102	26952	53570651	8.96	6.33	12.68	CARDIAC DISORDERS	8.96 ( 6.33 - 12.68 )	Y
INTERSTITIAL LUNG DISEASE	32	7102	40665	53556938	5.93	4.19	8.4	RESPIRATORY, THORACIC AND MEDIASTINAL DISORDERS	5.93 ( 4.19 - 8.4 )	Y
CARDIAC FAILURE CONGESTIVE	32	7102	76330	53521273	3.16	2.23	4.47	CARDIAC DISORDERS	3.16 ( 2.23 - 4.47 )	Y
HAEMOGLOBIN DECREASED	32	7102	92226	53505377	2.61	1.85	3.7	INVESTIGATIONS	2.61 ( 1.85 - 3.7 )	Y
PLATELET COUNT DECREASED	31	7103	93980	53503623	2.48	1.75	3.54	INVESTIGATIONS	2.48 ( 1.75 - 3.54 )	Y
HEPATIC FUNCTION ABNORMAL	29	7105	31232	53566371	7	4.86	10.08	HEPATOBILIARY DISORDERS	7 ( 4.86 - 10.08 )	Y
ALANINE AMINOTRANSFERASE INCREASED	29	7105	54929	53542674	3.98	2.76	5.73	INVESTIGATIONS	3.98 ( 2.76 - 5.73 )	Y
RENAL IMPAIRMENT	29	7105	71422	53526181	3.06	2.12	4.41	RENAL AND URINARY DISORDERS	3.06 ( 2.12 - 4.41 )	Y
BLOOD PRESSURE INCREASED	29	7105	136508	53461095	1.6	1.11	2.3	INVESTIGATIONS	1.6 ( 1.11 - 2.3 )	Y
WHITE BLOOD CELL COUNT DECREASED	28	7106	95537	53502066	2.21	1.52	3.2	INVESTIGATIONS	2.21 ( 1.52 - 3.2 )	Y
RENAL FAILURE	28	7106	122696	53474907	1.72	1.18	2.49	RENAL AND URINARY DISORDERS	1.72 ( 1.18 - 2.49 )	Y
VENTRICULAR TACHYCARDIA	27	7107	14512	53583091	14.03	9.61	20.48	CARDIAC DISORDERS	14.03 ( 9.61 - 20.48 )	Y
HAEMORRHAGE	27	7107	90063	53507540	2.26	1.55	3.29	VASCULAR DISORDERS	2.26 ( 1.55 - 3.29 )	Y
ARRHYTHMIA	26	7108	42193	53555410	4.64	3.16	6.82	CARDIAC DISORDERS	4.64 ( 3.16 - 6.82 )	Y
ASPARTATE AMINOTRANSFERASE INCREASED	26	7108	47503	53550100	4.12	2.81	6.06	INVESTIGATIONS	4.12 ( 2.81 - 6.06 )	Y
DEHYDRATION	26	7108	117785	53479818	1.66	1.13	2.44	METABOLISM AND NUTRITION DISORDERS	1.66 ( 1.13 - 2.44 )	Y
BLOOD UREA INCREASED	25	7109	15557	53582046	12.11	8.18	17.94	INVESTIGATIONS	12.11 ( 8.18 - 17.94 )	Y
SUBARACHNOID HAEMORRHAGE	24	7110	9048	53588555	19.99	13.38	29.86	NERVOUS SYSTEM DISORDERS	19.99 ( 13.38 - 29.86 )	Y
VENTRICULAR FIBRILLATION	23	7111	9877	53587726	17.55	11.65	26.44	CARDIAC DISORDERS	17.55 ( 11.65 - 26.44 )	Y
THROMBOCYTOPENIA	23	7111	96005	53501598	1.8	1.2	2.71	BLOOD AND LYMPHATIC SYSTEM DISORDERS	1.8 ( 1.2 - 2.71 )	Y
PLEURAL EFFUSION	22	7112	53838	53543765	3.08	2.02	4.68	RESPIRATORY, THORACIC AND MEDIASTINAL DISORDERS	3.08 ( 2.02 - 4.68 )	Y
SYNCOPE	22	7112	89219	53508384	1.86	1.22	2.82	NERVOUS SYSTEM DISORDERS	1.86 ( 1.22 - 2.82 )	Y
HAEMATEMESIS	21	7113	22561	53575042	7.01	4.57	10.76	GASTROINTESTINAL DISORDERS	7.01 ( 4.57 - 10.76 )	Y
SHOCK HAEMORRHAGIC	20	7114	6728	53590875	22.39	14.43	34.75	VASCULAR DISORDERS	22.39 ( 14.43 - 34.75 )	Y
VENTRICULAR EXTRASYSTOLES	20	7114	9406	53588197	16.02	10.32	24.85	CARDIAC DISORDERS	16.02 ( 10.32 - 24.85 )	Y
SINUS TACHYCARDIA	20	7114	12498	53585105	12.05	7.77	18.7	CARDIAC DISORDERS	12.05 ( 7.77 - 18.7 )	Y
HAEMATOCRIT DECREASED	20	7114	18554	53579049	8.12	5.23	12.59	INVESTIGATIONS	8.12 ( 5.23 - 12.59 )	Y
SHOCK	20	7114	19120	53578483	7.88	5.08	12.22	VASCULAR DISORDERS	7.88 ( 5.08 - 12.22 )	Y
PNEUMONIA ASPIRATION	20	7114	21505	53576098	7	4.51	10.87	INFECTIONS AND INFESTATIONS	7 ( 4.51 - 10.87 )	Y
CARDIO-RESPIRATORY ARREST	20	7114	37800	53559803	3.98	2.57	6.18	CARDIAC DISORDERS	3.98 ( 2.57 - 6.18 )	Y
DISEASE RECURRENCE	20	7114	40330	53557273	3.73	2.41	5.79	GENERAL DISORDERS AND ADMINISTRATION SITE CONDITIONS	3.73 ( 2.41 - 5.79 )	Y
PERIPHERAL ARTERIAL OCCLUSIVE DISEASE	19	7115	3765	53593838	38.01	24.2	59.7	VASCULAR DISORDERS	38.01 ( 24.2 - 59.7 )	Y
DISSEMINATED INTRAVASCULAR COAGULATION	19	7115	12736	53584867	11.24	7.16	17.63	BLOOD AND LYMPHATIC SYSTEM DISORDERS	11.24 ( 7.16 - 17.63 )	Y
SUBDURAL HAEMATOMA	19	7115	12809	53584794	11.17	7.12	17.53	INJURY, POISONING AND PROCEDURAL COMPLICATIONS	11.17 ( 7.12 - 17.53 )	Y
ANGINA PECTORIS	19	7115	26317	53571286	5.44	3.46	8.53	CARDIAC DISORDERS	5.44 ( 3.46 - 8.53 )	Y
TRANSIENT ISCHAEMIC ATTACK	19	7115	30564	53567039	4.68	2.98	7.34	NERVOUS SYSTEM DISORDERS	4.68 ( 2.98 - 7.34 )	Y
LIVER DISORDER	19	7115	37955	53559648	3.77	2.4	5.91	HEPATOBILIARY DISORDERS	3.77 ( 2.4 - 5.91 )	Y
BLOOD CREATININE INCREASED	19	7115	58616	53538987	2.44	1.55	3.83	INVESTIGATIONS	2.44 ( 1.55 - 3.83 )	Y
DEPRESSED LEVEL OF CONSCIOUSNESS	18	7116	34850	53562753	3.89	2.45	6.17	NERVOUS SYSTEM DISORDERS	3.89 ( 2.45 - 6.17 )	Y
GASTRIC ULCER	17	7117	16992	53580611	7.53	4.68	12.13	GASTROINTESTINAL DISORDERS	7.53 ( 4.68 - 12.13 )	Y
ALTERED STATE OF CONSCIOUSNESS	17	7117	17965	53579638	7.12	4.43	11.47	NERVOUS SYSTEM DISORDERS	7.12 ( 4.43 - 11.47 )	Y
ELECTROCARDIOGRAM QT PROLONGED	17	7117	31392	53566211	4.08	2.53	6.56	INVESTIGATIONS	4.08 ( 2.53 - 6.56 )	Y
COMA	17	7117	41715	53555888	3.07	1.91	4.94	NERVOUS SYSTEM DISORDERS	3.07 ( 1.91 - 4.94 )	Y
RESPIRATORY FAILURE	17	7117	63894	53533709	2	1.24	3.22	RESPIRATORY, THORACIC AND MEDIASTINAL DISORDERS	2 ( 1.24 - 3.22 )	Y
CARDIAC ARREST	17	7117	73064	53524539	1.75	1.09	2.82	CARDIAC DISORDERS	1.75 ( 1.09 - 2.82 )	Y
SUDDEN DEATH	16	7118	9826	53587777	12.26	7.5	20.03	GENERAL DISORDERS AND ADMINISTRATION SITE CONDITIONS	12.26 ( 7.5 - 20.03 )	Y
AGRANULOCYTOSIS	15	7119	15128	53582475	7.46	4.5	12.39	BLOOD AND LYMPHATIC SYSTEM DISORDERS	7.46 ( 4.5 - 12.39 )	Y
GASTRIC CANCER	15	7119	24581	53573022	4.59	2.77	7.62	NEOPLASMS BENIGN, MALIGNANT AND UNSPECIFIED (INCL CYSTS AND POLYPS)	4.59 ( 2.77 - 7.62 )	Y
PROTHROMBIN TIME PROLONGED	14	7120	5722	53591881	18.42	10.89	31.13	INVESTIGATIONS	18.42 ( 10.89 - 31.13 )	Y
HEAD INJURY	14	7120	27384	53570219	3.85	2.28	6.5	INJURY, POISONING AND PROCEDURAL COMPLICATIONS	3.85 ( 2.28 - 6.5 )	Y
BRADYCARDIA	14	7120	47572	53550031	2.21	1.31	3.74	CARDIAC DISORDERS	2.21 ( 1.31 - 3.74 )	Y
SUPRAVENTRICULAR EXTRASYSTOLES	13	7121	3088	53594515	31.68	18.37	54.66	CARDIAC DISORDERS	31.68 ( 18.37 - 54.66 )	Y
BLOOD LACTATE DEHYDROGENASE INCREASED	13	7121	14881	53582722	6.57	3.81	11.33	INVESTIGATIONS	6.57 ( 3.81 - 11.33 )	Y
BLOOD PRESSURE SYSTOLIC INCREASED	13	7121	18175	53579428	5.38	3.12	9.27	INVESTIGATIONS	5.38 ( 3.12 - 9.27 )	Y
RESPIRATORY ARREST	13	7121	25526	53572077	3.83	2.22	6.6	RESPIRATORY, THORACIC AND MEDIASTINAL DISORDERS	3.83 ( 2.22 - 6.6 )	Y
BLOOD CREATINE PHOSPHOKINASE INCREASED	13	7121	26876	53570727	3.64	2.11	6.27	INVESTIGATIONS	3.64 ( 2.11 - 6.27 )	Y
WHITE BLOOD CELL COUNT INCREASED	13	7121	34788	53562815	2.81	1.63	4.84	INVESTIGATIONS	2.81 ( 1.63 - 4.84 )	Y
HYPOKALAEMIA	13	7121	39563	53558040	2.47	1.43	4.26	METABOLISM AND NUTRITION DISORDERS	2.47 ( 1.43 - 4.26 )	Y
THALAMUS HAEMORRHAGE	12	7122	787	53596816	114.75	64.86	203.02	NERVOUS SYSTEM DISORDERS	114.75 ( 64.86 - 203.02 )	Y
LACUNAR INFARCTION	12	7122	2219	53595384	40.7	23.07	71.8	NERVOUS SYSTEM DISORDERS	40.7 ( 23.07 - 71.8 )	Y
HAEMORRHAGE SUBCUTANEOUS	12	7122	3215	53594388	28.09	15.93	49.53	SKIN AND SUBCUTANEOUS TISSUE DISORDERS	28.09 ( 15.93 - 49.53 )	Y
CARDIAC FAILURE ACUTE	12	7122	5486	53592117	16.46	9.34	29.02	CARDIAC DISORDERS	16.46 ( 9.34 - 29.02 )	Y
ANGINA UNSTABLE	12	7122	6332	53591271	14.26	8.09	25.14	CARDIAC DISORDERS	14.26 ( 8.09 - 25.14 )	Y
HEMIPLEGIA	12	7122	7495	53590108	12.05	6.84	21.23	NERVOUS SYSTEM DISORDERS	12.05 ( 6.84 - 21.23 )	Y
PULMONARY CONGESTION	12	7122	11255	53586348	8.02	4.55	14.14	RESPIRATORY, THORACIC AND MEDIASTINAL DISORDERS	8.02 ( 4.55 - 14.14 )	Y
CARDIOGENIC SHOCK	12	7122	11631	53585972	7.76	4.41	13.68	CARDIAC DISORDERS	7.76 ( 4.41 - 13.68 )	Y
COLON CANCER	12	7122	13177	53584426	6.85	3.89	12.07	NEOPLASMS BENIGN, MALIGNANT AND UNSPECIFIED (INCL CYSTS AND POLYPS)	6.85 ( 3.89 - 12.07 )	Y
TUBULOINTERSTITIAL NEPHRITIS	12	7122	17206	53580397	5.25	2.98	9.25	RENAL AND URINARY DISORDERS	5.25 ( 2.98 - 9.25 )	Y
BLOOD ALKALINE PHOSPHATASE INCREASED	12	7122	22869	53574734	3.95	2.24	6.95	INVESTIGATIONS	3.95 ( 2.24 - 6.95 )	Y
RED BLOOD CELL COUNT DECREASED	12	7122	25474	53572129	3.54	2.01	6.24	INVESTIGATIONS	3.54 ( 2.01 - 6.24 )	Y
INTERNATIONAL NORMALISED RATIO INCREASED	12	7122	27306	53570297	3.31	1.88	5.82	INVESTIGATIONS	3.31 ( 1.88 - 5.82 )	Y
MULTIPLE ORGAN DYSFUNCTION SYNDROME	12	7122	38715	53558888	2.33	1.32	4.11	GENERAL DISORDERS AND ADMINISTRATION SITE CONDITIONS	2.33 ( 1.32 - 4.11 )	Y
HAEMATOCHEZIA	12	7122	47352	53550251	1.91	1.08	3.36	GASTROINTESTINAL DISORDERS	1.91 ( 1.08 - 3.36 )	Y
CEREBELLAR HAEMORRHAGE	11	7123	1308	53596295	63.28	34.94	114.6	NERVOUS SYSTEM DISORDERS	63.28 ( 34.94 - 114.6 )	Y
INTRAVENTRICULAR HAEMORRHAGE	11	7123	2281	53595322	36.29	20.06	65.64	NERVOUS SYSTEM DISORDERS	36.29 ( 20.06 - 65.64 )	Y
MUSCLE HAEMORRHAGE	11	7123	3550	53594053	23.31	12.89	42.16	MUSCULOSKELETAL AND CONNECTIVE TISSUE DISORDERS	23.31 ( 12.89 - 42.16 )	Y
UPPER GASTROINTESTINAL HAEMORRHAGE	11	7123	15080	53582523	5.49	3.04	9.92	GASTROINTESTINAL DISORDERS	5.49 ( 3.04 - 9.92 )	Y
DIABETES MELLITUS INADEQUATE CONTROL	11	7123	15523	53582080	5.33	2.95	9.63	METABOLISM AND NUTRITION DISORDERS	5.33 ( 2.95 - 9.63 )	Y
POST PROCEDURAL COMPLICATION	11	7123	17280	53580323	4.79	2.65	8.65	INJURY, POISONING AND PROCEDURAL COMPLICATIONS	4.79 ( 2.65 - 8.65 )	Y
GAMMA-GLUTAMYLTRANSFERASE INCREASED	11	7123	20390	53577213	4.06	2.25	7.33	INVESTIGATIONS	4.06 ( 2.25 - 7.33 )	Y
GASTRITIS	11	7123	23564	53574039	3.51	1.94	6.34	GASTROINTESTINAL DISORDERS	3.51 ( 1.94 - 6.34 )	Y
HAEMATOMA	11	7123	23609	53573994	3.5	1.94	6.33	VASCULAR DISORDERS	3.5 ( 1.94 - 6.33 )	Y
HAEMATURIA	11	7123	30858	53566745	2.68	1.48	4.84	RENAL AND URINARY DISORDERS	2.68 ( 1.48 - 4.84 )	Y
PULMONARY OEDEMA	11	7123	39506	53558097	2.09	1.16	3.78	RESPIRATORY, THORACIC AND MEDIASTINAL DISORDERS	2.09 ( 1.16 - 3.78 )	Y
DIVERTICULUM INTESTINAL HAEMORRHAGIC	10	7124	2096	53595507	35.89	19.28	66.84	GASTROINTESTINAL DISORDERS	35.89 ( 19.28 - 66.84 )	Y
CORONARY ARTERY STENOSIS	10	7124	4689	53592914	16.04	8.62	29.85	CARDIAC DISORDERS	16.04 ( 8.62 - 29.85 )	Y
CARDIAC MURMUR	10	7124	7982	53589621	9.42	5.07	17.53	INVESTIGATIONS	9.42 ( 5.07 - 17.53 )	Y
GASTRIC HAEMORRHAGE	10	7124	10589	53587014	7.1	3.82	13.21	GASTROINTESTINAL DISORDERS	7.1 ( 3.82 - 13.21 )	Y
HEMIPARESIS	10	7124	15442	53582161	4.87	2.62	9.06	NERVOUS SYSTEM DISORDERS	4.87 ( 2.62 - 9.06 )	Y
C-REACTIVE PROTEIN INCREASED	10	7124	31411	53566192	2.39	1.29	4.45	INVESTIGATIONS	2.39 ( 1.29 - 4.45 )	Y
HAEMORRHAGIC CEREBRAL INFARCTION	9	7125	648	53596955	104.48	54.09	201.79	NERVOUS SYSTEM DISORDERS	104.48 ( 54.09 - 201.79 )	Y
TORSADE DE POINTES	9	7125	6865	53590738	9.86	5.13	18.97	CARDIAC DISORDERS	9.86 ( 5.13 - 18.97 )	Y
ERYTHEMA MULTIFORME	9	7125	8152	53589451	8.3	4.32	15.97	SKIN AND SUBCUTANEOUS TISSUE DISORDERS	8.3 ( 4.32 - 15.97 )	Y
POST PROCEDURAL HAEMORRHAGE	9	7125	10488	53587115	6.45	3.36	12.41	INJURY, POISONING AND PROCEDURAL COMPLICATIONS	6.45 ( 3.36 - 12.41 )	Y
PARALYSIS	9	7125	12977	53584626	5.22	2.71	10.03	NERVOUS SYSTEM DISORDERS	5.22 ( 2.71 - 10.03 )	Y
HAEMORRHAGE INTRACRANIAL	9	7125	13752	53583851	4.92	2.56	9.47	NERVOUS SYSTEM DISORDERS	4.92 ( 2.56 - 9.47 )	Y
CIRCULATORY COLLAPSE	9	7125	15410	53582193	4.39	2.28	8.45	VASCULAR DISORDERS	4.39 ( 2.28 - 8.45 )	Y
PULMONARY FIBROSIS	9	7125	15750	53581853	4.3	2.23	8.26	RESPIRATORY, THORACIC AND MEDIASTINAL DISORDERS	4.3 ( 2.23 - 8.26 )	Y
FAECES DISCOLOURED	9	7125	19239	53578364	3.52	1.83	6.76	GASTROINTESTINAL DISORDERS	3.52 ( 1.83 - 6.76 )	Y
GLYCOSYLATED HAEMOGLOBIN INCREASED	9	7125	21216	53576387	3.19	1.66	6.13	INVESTIGATIONS	3.19 ( 1.66 - 6.13 )	Y
SINUS NODE DYSFUNCTION	8	7126	2676	53594927	22.48	11.23	45.02	CARDIAC DISORDERS	22.48 ( 11.23 - 45.02 )	Y
CEREBRAL HAEMATOMA	8	7126	2940	53594663	20.47	10.22	40.98	NERVOUS SYSTEM DISORDERS	20.47 ( 10.22 - 40.98 )	Y
VENTRICULAR ARRHYTHMIA	8	7126	3211	53594392	18.74	9.36	37.52	CARDIAC DISORDERS	18.74 ( 9.36 - 37.52 )	Y
CARDIAC TAMPONADE	8	7126	4155	53593448	14.48	7.23	28.99	CARDIAC DISORDERS	14.48 ( 7.23 - 28.99 )	Y
PULMONARY ALVEOLAR HAEMORRHAGE	8	7126	4492	53593111	13.39	6.69	26.81	RESPIRATORY, THORACIC AND MEDIASTINAL DISORDERS	13.39 ( 6.69 - 26.81 )	Y
ATRIOVENTRICULAR BLOCK COMPLETE	8	7126	5817	53591786	10.34	5.17	20.7	CARDIAC DISORDERS	10.34 ( 5.17 - 20.7 )	Y
LOWER GASTROINTESTINAL HAEMORRHAGE	8	7126	6820	53590783	8.82	4.41	17.65	GASTROINTESTINAL DISORDERS	8.82 ( 4.41 - 17.65 )	Y
MYOCARDIAL ISCHAEMIA	8	7126	10809	53586794	5.57	2.78	11.14	CARDIAC DISORDERS	5.57 ( 2.78 - 11.14 )	Y
CARDIOMEGALY	8	7126	11677	53585926	5.15	2.57	10.31	CARDIAC DISORDERS	5.15 ( 2.57 - 10.31 )	Y
JAUNDICE	8	7126	24370	53573233	2.47	1.23	4.94	HEPATOBILIARY DISORDERS	2.47 ( 1.23 - 4.94 )	Y
HAEMOPTYSIS	8	7126	24715	53572888	2.43	1.22	4.87	RESPIRATORY, THORACIC AND MEDIASTINAL DISORDERS	2.43 ( 1.22 - 4.87 )	Y
APHASIA	8	7126	27298	53570305	2.2	1.1	4.41	NERVOUS SYSTEM DISORDERS	2.2 ( 1.1 - 4.41 )	Y
CORONARY ARTERY DISEASE	8	7126	29208	53568395	2.06	1.03	4.12	CARDIAC DISORDERS	2.06 ( 1.03 - 4.12 )	Y
ARTERY DISSECTION	7	7127	329	53597274	160.01	75.66	338.4	VASCULAR DISORDERS	160.01 ( 75.66 - 338.4 )	Y
LYMPHOCYTE STIMULATION TEST POSITIVE	7	7127	819	53596784	64.28	30.53	135.3	INVESTIGATIONS	64.28 ( 30.53 - 135.3 )	Y
BLEEDING TIME PROLONGED	7	7127	1114	53596489	47.25	22.47	99.39	INVESTIGATIONS	47.25 ( 22.47 - 99.39 )	Y
TUMOUR HAEMORRHAGE	7	7127	2411	53595192	21.83	10.39	45.86	NEOPLASMS BENIGN, MALIGNANT AND UNSPECIFIED (INCL CYSTS AND POLYPS)	21.83 ( 10.39 - 45.86 )	Y
EOSINOPHILIC PNEUMONIA	7	7127	2485	53595118	21.18	10.08	44.5	RESPIRATORY, THORACIC AND MEDIASTINAL DISORDERS	21.18 ( 10.08 - 44.5 )	Y
BRAIN HERNIATION	7	7127	2585	53595018	20.36	9.69	42.77	INJURY, POISONING AND PROCEDURAL COMPLICATIONS	20.36 ( 9.69 - 42.77 )	Y
HAEMORRHAGIC DIATHESIS	7	7127	3211	53594392	16.39	7.81	34.43	BLOOD AND LYMPHATIC SYSTEM DISORDERS	16.39 ( 7.81 - 34.43 )	Y
COLITIS MICROSCOPIC	7	7127	4010	53593593	13.13	6.25	27.56	GASTROINTESTINAL DISORDERS	13.13 ( 6.25 - 27.56 )	Y
BUNDLE BRANCH BLOCK RIGHT	7	7127	4216	53593387	12.49	5.95	26.22	CARDIAC DISORDERS	12.49 ( 5.95 - 26.22 )	Y
COLITIS ISCHAEMIC	7	7127	5739	53591864	9.17	4.37	19.25	GASTROINTESTINAL DISORDERS	9.17 ( 4.37 - 19.25 )	Y
AORTIC ANEURYSM	7	7127	6949	53590654	7.57	3.61	15.9	VASCULAR DISORDERS	7.57 ( 3.61 - 15.9 )	Y
GENERALISED OEDEMA	7	7127	10520	53587083	5	2.38	10.5	GENERAL DISORDERS AND ADMINISTRATION SITE CONDITIONS	5 ( 2.38 - 10.5 )	Y
BRAIN OEDEMA	7	7127	10973	53586630	4.8	2.29	10.07	NERVOUS SYSTEM DISORDERS	4.8 ( 2.29 - 10.07 )	Y
DIALYSIS	7	7127	12589	53585014	4.18	1.99	8.77	SURGICAL AND MEDICAL PROCEDURES	4.18 ( 1.99 - 8.77 )	Y
CORONARY ARTERY OCCLUSION	7	7127	12690	53584913	4.15	1.98	8.7	CARDIAC DISORDERS	4.15 ( 1.98 - 8.7 )	Y
FACE OEDEMA	7	7127	14993	53582610	3.51	1.67	7.37	GENERAL DISORDERS AND ADMINISTRATION SITE CONDITIONS	3.51 ( 1.67 - 7.37 )	Y
BONE MARROW FAILURE	7	7127	19074	53578529	2.76	1.31	5.79	BLOOD AND LYMPHATIC SYSTEM DISORDERS	2.76 ( 1.31 - 5.79 )	Y
DEMENTIA	7	7127	22941	53574662	2.29	1.09	4.81	NERVOUS SYSTEM DISORDERS	2.29 ( 1.09 - 4.81 )	Y
CEREBRAL HYPERPERFUSION SYNDROME	6	7128	80	53597523	563.95	245.92	1293.25	INJURY, POISONING AND PROCEDURAL COMPLICATIONS	563.95 ( 245.92 - 1293.25 )	Y
PUTAMEN HAEMORRHAGE	6	7128	257	53597346	175.55	78.11	394.53	NERVOUS SYSTEM DISORDERS	175.55 ( 78.11 - 394.53 )	Y
THROMBOTIC CEREBRAL INFARCTION	6	7128	328	53597275	137.55	61.32	308.51	NERVOUS SYSTEM DISORDERS	137.55 ( 61.32 - 308.51 )	Y
HAEMORRHAGIC INFARCTION	6	7128	506	53597097	89.16	39.85	199.47	VASCULAR DISORDERS	89.16 ( 39.85 - 199.47 )	Y
CORONARY ARTERY RESTENOSIS	6	7128	586	53597017	76.99	34.43	172.13	INJURY, POISONING AND PROCEDURAL COMPLICATIONS	76.99 ( 34.43 - 172.13 )	Y
BRAIN STEM HAEMORRHAGE	6	7128	836	53596767	53.97	24.17	120.51	NERVOUS SYSTEM DISORDERS	53.97 ( 24.17 - 120.51 )	Y
AORTIC ANEURYSM RUPTURE	6	7128	890	53596713	50.69	22.7	113.18	VASCULAR DISORDERS	50.69 ( 22.7 - 113.18 )	Y
SUBCUTANEOUS HAEMATOMA	6	7128	1166	53596437	38.69	17.34	86.33	INJURY, POISONING AND PROCEDURAL COMPLICATIONS	38.69 ( 17.34 - 86.33 )	Y
EXTRADURAL HAEMATOMA	6	7128	1210	53596393	37.28	16.71	83.19	INJURY, POISONING AND PROCEDURAL COMPLICATIONS	37.28 ( 16.71 - 83.19 )	Y
KOUNIS SYNDROME	6	7128	1809	53595794	24.94	11.19	55.6	CARDIAC DISORDERS	24.94 ( 11.19 - 55.6 )	Y
ELECTROCARDIOGRAM ST SEGMENT DEPRESSION	6	7128	2014	53595589	22.4	10.05	49.94	INVESTIGATIONS	22.4 ( 10.05 - 49.94 )	Y
LONG QT SYNDROME	6	7128	2071	53595532	21.78	9.77	48.56	CARDIAC DISORDERS	21.78 ( 9.77 - 48.56 )	Y
TACHYARRHYTHMIA	6	7128	2264	53595339	19.93	8.94	44.42	CARDIAC DISORDERS	19.93 ( 8.94 - 44.42 )	Y
VITREOUS HAEMORRHAGE	6	7128	2391	53595212	18.87	8.47	42.06	EYE DISORDERS	18.87 ( 8.47 - 42.06 )	Y
DUODENAL ULCER HAEMORRHAGE	6	7128	2597	53595006	17.37	7.79	38.72	GASTROINTESTINAL DISORDERS	17.37 ( 7.79 - 38.72 )	Y
SUDDEN CARDIAC DEATH	6	7128	2942	53594661	15.33	6.88	34.17	GENERAL DISORDERS AND ADMINISTRATION SITE CONDITIONS	15.33 ( 6.88 - 34.17 )	Y
LEFT VENTRICULAR FAILURE	6	7128	3109	53594494	14.51	6.51	32.33	CARDIAC DISORDERS	14.51 ( 6.51 - 32.33 )	Y
AORTIC DISSECTION	6	7128	3788	53593815	11.91	5.35	26.53	VASCULAR DISORDERS	11.91 ( 5.35 - 26.53 )	Y
BUNDLE BRANCH BLOCK LEFT	6	7128	3877	53593726	11.64	5.22	25.93	CARDIAC DISORDERS	11.64 ( 5.22 - 25.93 )	Y
ACTIVATED PARTIAL THROMBOPLASTIN TIME PROLONGED	6	7128	4669	53592934	9.66	4.34	21.53	INVESTIGATIONS	9.66 ( 4.34 - 21.53 )	Y
HYDROCEPHALUS	6	7128	4736	53592867	9.53	4.28	21.22	NERVOUS SYSTEM DISORDERS	9.53 ( 4.28 - 21.22 )	Y
GRANULOCYTOPENIA	6	7128	5344	53592259	8.44	3.79	18.8	BLOOD AND LYMPHATIC SYSTEM DISORDERS	8.44 ( 3.79 - 18.8 )	Y
RETINAL HAEMORRHAGE	6	7128	6145	53591458	7.34	3.3	16.35	EYE DISORDERS	7.34 ( 3.3 - 16.35 )	Y
EXTRASYSTOLES	6	7128	6317	53591286	7.14	3.21	15.91	CARDIAC DISORDERS	7.14 ( 3.21 - 15.91 )	Y
ATRIAL FLUTTER	6	7128	7187	53590416	6.28	2.82	13.98	CARDIAC DISORDERS	6.28 ( 2.82 - 13.98 )	Y
EOSINOPHIL COUNT INCREASED	6	7128	7222	53590381	6.25	2.8	13.91	INVESTIGATIONS	6.25 ( 2.8 - 13.91 )	Y
HAEMODIALYSIS	6	7128	8228	53589375	5.48	2.46	12.21	SURGICAL AND MEDICAL PROCEDURES	5.48 ( 2.46 - 12.21 )	Y
FLANK PAIN	6	7128	8259	53589344	5.46	2.45	12.17	MUSCULOSKELETAL AND CONNECTIVE TISSUE DISORDERS	5.46 ( 2.45 - 12.17 )	Y
HYPERTENSIVE CRISIS	6	7128	9883	53587720	4.56	2.05	10.17	VASCULAR DISORDERS	4.56 ( 2.05 - 10.17 )	Y
CHOLECYSTITIS	6	7128	10162	53587441	4.44	1.99	9.89	HEPATOBILIARY DISORDERS	4.44 ( 1.99 - 9.89 )	Y
ILEUS	6	7128	10330	53587273	4.37	1.96	9.73	GASTROINTESTINAL DISORDERS	4.37 ( 1.96 - 9.73 )	Y
MYELODYSPLASTIC SYNDROME	6	7128	12797	53584806	3.52	1.58	7.85	NEOPLASMS BENIGN, MALIGNANT AND UNSPECIFIED (INCL CYSTS AND POLYPS)	3.52 ( 1.58 - 7.85 )	Y
EOSINOPHILIA	6	7128	14771	53582832	3.05	1.37	6.8	BLOOD AND LYMPHATIC SYSTEM DISORDERS	3.05 ( 1.37 - 6.8 )	Y
ACUTE RESPIRATORY DISTRESS SYNDROME	6	7128	15388	53582215	2.93	1.32	6.53	RESPIRATORY, THORACIC AND MEDIASTINAL DISORDERS	2.93 ( 1.32 - 6.53 )	Y
BLOOD TRIGLYCERIDES INCREASED	6	7128	15785	53581818	2.86	1.28	6.36	INVESTIGATIONS	2.86 ( 1.28 - 6.36 )	Y
ARTERIAL RESTENOSIS	5	7129	112	53597491	335.64	136.98	822.39	INJURY, POISONING AND PROCEDURAL COMPLICATIONS	335.64 ( 136.98 - 822.39 )	Y
TACHYCARDIA PAROXYSMAL	5	7129	257	53597346	146.27	60.35	354.52	CARDIAC DISORDERS	146.27 ( 60.35 - 354.52 )	Y
HAEMOBILIA	5	7129	361	53597242	104.13	43.07	251.77	HEPATOBILIARY DISORDERS	104.13 ( 43.07 - 251.77 )	Y
SPINAL EPIDURAL HAEMATOMA	5	7129	461	53597142	81.54	33.77	196.9	NERVOUS SYSTEM DISORDERS	81.54 ( 33.77 - 196.9 )	Y
BRAIN CONTUSION	5	7129	659	53596944	57.04	23.66	137.55	INJURY, POISONING AND PROCEDURAL COMPLICATIONS	57.04 ( 23.66 - 137.55 )	Y
HYPOCHROMIC ANAEMIA	5	7129	871	53596732	43.16	17.91	103.98	BLOOD AND LYMPHATIC SYSTEM DISORDERS	43.16 ( 17.91 - 103.98 )	Y
BRAIN STEM INFARCTION	5	7129	987	53596616	38.09	15.81	91.73	NERVOUS SYSTEM DISORDERS	38.09 ( 15.81 - 91.73 )	Y
HYPOPROTEINAEMIA	5	7129	1540	53596063	24.41	10.14	58.75	METABOLISM AND NUTRITION DISORDERS	24.41 ( 10.14 - 58.75 )	Y
SMALL INTESTINAL HAEMORRHAGE	5	7129	1786	53595817	21.05	8.75	50.64	GASTROINTESTINAL DISORDERS	21.05 ( 8.75 - 50.64 )	Y
HAEMOTHORAX	5	7129	2686	53594917	13.99	5.82	33.66	RESPIRATORY, THORACIC AND MEDIASTINAL DISORDERS	13.99 ( 5.82 - 33.66 )	Y
EMBOLIC STROKE	5	7129	3199	53594404	11.75	4.89	28.26	NERVOUS SYSTEM DISORDERS	11.75 ( 4.89 - 28.26 )	Y
CAROTID ARTERY OCCLUSION	5	7129	3290	53594313	11.43	4.75	27.48	NERVOUS SYSTEM DISORDERS	11.43 ( 4.75 - 27.48 )	Y
INTRACRANIAL ANEURYSM	5	7129	3555	53594048	10.57	4.4	25.43	NERVOUS SYSTEM DISORDERS	10.57 ( 4.4 - 25.43 )	Y
PERIPHERAL ISCHAEMIA	5	7129	3634	53593969	10.34	4.3	24.87	VASCULAR DISORDERS	10.34 ( 4.3 - 24.87 )	Y
LEFT VENTRICULAR HYPERTROPHY	5	7129	3842	53593761	9.78	4.07	23.53	CARDIAC DISORDERS	9.78 ( 4.07 - 23.53 )	Y
GASTRITIS EROSIVE	5	7129	4225	53593378	8.9	3.7	21.39	GASTROINTESTINAL DISORDERS	8.9 ( 3.7 - 21.39 )	Y
ANEURYSM	5	7129	4347	53593256	8.65	3.6	20.79	VASCULAR DISORDERS	8.65 ( 3.6 - 20.79 )	Y
NEPHROGENIC ANAEMIA	5	7129	4498	53593105	8.36	3.48	20.09	BLOOD AND LYMPHATIC SYSTEM DISORDERS	8.36 ( 3.48 - 20.09 )	Y
APLASTIC ANAEMIA	5	7129	4514	53593089	8.33	3.46	20.02	BLOOD AND LYMPHATIC SYSTEM DISORDERS	8.33 ( 3.46 - 20.02 )	Y
DERMATITIS EXFOLIATIVE	5	7129	4755	53592848	7.9	3.29	19.01	SKIN AND SUBCUTANEOUS TISSUE DISORDERS	7.9 ( 3.29 - 19.01 )	Y
BLOOD PRESSURE INADEQUATELY CONTROLLED	5	7129	5690	53591913	6.61	2.75	15.88	VASCULAR DISORDERS	6.61 ( 2.75 - 15.88 )	Y
NEPHROTIC SYNDROME	5	7129	5833	53591770	6.44	2.68	15.49	RENAL AND URINARY DISORDERS	6.44 ( 2.68 - 15.49 )	Y
BLOOD LOSS ANAEMIA	5	7129	6027	53591576	6.24	2.59	14.99	BLOOD AND LYMPHATIC SYSTEM DISORDERS	6.24 ( 2.59 - 14.99 )	Y
MOUTH HAEMORRHAGE	5	7129	6322	53591281	5.95	2.47	14.29	GASTROINTESTINAL DISORDERS	5.95 ( 2.47 - 14.29 )	Y
INFARCTION	5	7129	6450	53591153	5.83	2.42	14.01	VASCULAR DISORDERS	5.83 ( 2.42 - 14.01 )	Y
URINE OUTPUT DECREASED	5	7129	7860	53589743	4.78	1.99	11.5	INVESTIGATIONS	4.78 ( 1.99 - 11.5 )	Y
IMMUNE THROMBOCYTOPENIA	5	7129	7918	53589685	4.75	1.97	11.41	BLOOD AND LYMPHATIC SYSTEM DISORDERS	4.75 ( 1.97 - 11.41 )	Y
LARGE INTESTINE POLYP	5	7129	7962	53589641	4.72	1.96	11.35	GASTROINTESTINAL DISORDERS	4.72 ( 1.96 - 11.35 )	Y
IRON DEFICIENCY ANAEMIA	5	7129	7990	53589613	4.7	1.96	11.31	BLOOD AND LYMPHATIC SYSTEM DISORDERS	4.7 ( 1.96 - 11.31 )	Y
SPINAL COMPRESSION FRACTURE	5	7129	8101	53589502	4.64	1.93	11.15	INJURY, POISONING AND PROCEDURAL COMPLICATIONS	4.64 ( 1.93 - 11.15 )	Y
MITRAL VALVE INCOMPETENCE	5	7129	10069	53587534	3.73	1.55	8.97	CARDIAC DISORDERS	3.73 ( 1.55 - 8.97 )	Y
PLATELET COUNT INCREASED	5	7129	11720	53585883	3.21	1.33	7.71	INVESTIGATIONS	3.21 ( 1.33 - 7.71 )	Y
PERIPHERAL COLDNESS	5	7129	12166	53585437	3.09	1.29	7.43	VASCULAR DISORDERS	3.09 ( 1.29 - 7.43 )	Y
GASTROENTERITIS	5	7129	12737	53584866	2.95	1.23	7.09	INFECTIONS AND INFESTATIONS	2.95 ( 1.23 - 7.09 )	Y
TOXIC EPIDERMAL NECROLYSIS	5	7129	12909	53584694	2.91	1.21	7	SKIN AND SUBCUTANEOUS TISSUE DISORDERS	2.91 ( 1.21 - 7 )	Y
BLOOD POTASSIUM INCREASED	5	7129	14358	53583245	2.62	1.09	6.29	INVESTIGATIONS	2.62 ( 1.09 - 6.29 )	Y
COLD SWEAT	5	7129	15460	53582143	2.43	1.01	5.84	SKIN AND SUBCUTANEOUS TISSUE DISORDERS	2.43 ( 1.01 - 5.84 )	Y
RECTAL ULCER HAEMORRHAGE	4	7130	216	53597387	139.21	51.76	374.38	GASTROINTESTINAL DISORDERS	139.21 ( 51.76 - 374.38 )	Y
GASTROINTESTINAL EROSION	4	7130	564	53597039	53.31	19.93	142.58	GASTROINTESTINAL DISORDERS	53.31 ( 19.93 - 142.58 )	Y
HELICOBACTER TEST POSITIVE	4	7130	659	53596944	45.63	17.07	121.97	INVESTIGATIONS	45.63 ( 17.07 - 121.97 )	Y
GASTROINTESTINAL ULCER HAEMORRHAGE	4	7130	1012	53596591	29.71	11.13	79.34	GASTROINTESTINAL DISORDERS	29.71 ( 11.13 - 79.34 )	Y
CARDIAC DEATH	4	7130	1093	53596510	27.51	10.3	73.45	GENERAL DISORDERS AND ADMINISTRATION SITE CONDITIONS	27.51 ( 10.3 - 73.45 )	Y
UPPER RESPIRATORY TRACT INFLAMMATION	4	7130	1137	53596466	26.45	9.91	70.6	RESPIRATORY, THORACIC AND MEDIASTINAL DISORDERS	26.45 ( 9.91 - 70.6 )	Y
ABDOMINAL WALL HAEMATOMA	4	7130	1746	53595857	17.22	6.45	45.95	GASTROINTESTINAL DISORDERS	17.22 ( 6.45 - 45.95 )	Y
EAR HAEMORRHAGE	4	7130	1772	53595831	16.97	6.36	45.27	EAR AND LABYRINTH DISORDERS	16.97 ( 6.36 - 45.27 )	Y
RETROPERITONEAL HAEMATOMA	4	7130	1951	53595652	15.41	5.78	41.12	GASTROINTESTINAL DISORDERS	15.41 ( 5.78 - 41.12 )	Y
DIABETIC NEPHROPATHY	4	7130	2042	53595561	14.72	5.52	39.28	RENAL AND URINARY DISORDERS	14.72 ( 5.52 - 39.28 )	Y
LARGE INTESTINAL ULCER	4	7130	2338	53595265	12.86	4.82	34.3	GASTROINTESTINAL DISORDERS	12.86 ( 4.82 - 34.3 )	Y
DIABETIC RETINOPATHY	4	7130	2946	53594657	10.21	3.83	27.22	EYE DISORDERS	10.21 ( 3.83 - 27.22 )	Y
ELECTROCARDIOGRAM ST SEGMENT ELEVATION	4	7130	3004	53594599	10.01	3.75	26.69	INVESTIGATIONS	10.01 ( 3.75 - 26.69 )	Y
THROMBOTIC THROMBOCYTOPENIC PURPURA	4	7130	3161	53594442	9.51	3.57	25.37	BLOOD AND LYMPHATIC SYSTEM DISORDERS	9.51 ( 3.57 - 25.37 )	Y
CAROTID ARTERY STENOSIS	4	7130	3268	53594335	9.2	3.45	24.54	NERVOUS SYSTEM DISORDERS	9.2 ( 3.45 - 24.54 )	Y
SKIN ODOUR ABNORMAL	4	7130	3433	53594170	8.76	3.28	23.36	SKIN AND SUBCUTANEOUS TISSUE DISORDERS	8.76 ( 3.28 - 23.36 )	Y
LEG AMPUTATION	4	7130	3757	53593846	8	3	21.34	SURGICAL AND MEDICAL PROCEDURES	8 ( 3 - 21.34 )	Y
BLOOD URIC ACID INCREASED	4	7130	4978	53592625	6.04	2.27	16.1	INVESTIGATIONS	6.04 ( 2.27 - 16.1 )	Y
CHOLECYSTITIS ACUTE	4	7130	4984	53592619	6.03	2.26	16.08	HEPATOBILIARY DISORDERS	6.03 ( 2.26 - 16.08 )	Y
GLUCOSE TOLERANCE IMPAIRED	4	7130	5017	53592586	5.99	2.25	15.98	METABOLISM AND NUTRITION DISORDERS	5.99 ( 2.25 - 15.98 )	Y
ANGIOPATHY	4	7130	5030	53592573	5.98	2.24	15.94	VASCULAR DISORDERS	5.98 ( 2.24 - 15.94 )	Y
CARDIAC VALVE DISEASE	4	7130	5137	53592466	5.85	2.2	15.6	CARDIAC DISORDERS	5.85 ( 2.2 - 15.6 )	Y
REFUSAL OF TREATMENT BY PATIENT	4	7130	5948	53591655	5.05	1.9	13.48	SOCIAL CIRCUMSTANCES	5.05 ( 1.9 - 13.48 )	Y
DUODENAL ULCER	4	7130	6163	53591440	4.88	1.83	13.01	GASTROINTESTINAL DISORDERS	4.88 ( 1.83 - 13.01 )	Y
ATRIOVENTRICULAR BLOCK	4	7130	6747	53590856	4.46	1.67	11.88	CARDIAC DISORDERS	4.46 ( 1.67 - 11.88 )	Y
PULMONARY HAEMORRHAGE	4	7130	7106	53590497	4.23	1.59	11.28	RESPIRATORY, THORACIC AND MEDIASTINAL DISORDERS	4.23 ( 1.59 - 11.28 )	Y
HELICOBACTER INFECTION	4	7130	7273	53590330	4.13	1.55	11.02	INFECTIONS AND INFESTATIONS	4.13 ( 1.55 - 11.02 )	Y
PYELONEPHRITIS	4	7130	7446	53590157	4.04	1.51	10.76	INFECTIONS AND INFESTATIONS	4.04 ( 1.51 - 10.76 )	Y
ACUTE CORONARY SYNDROME	4	7130	7642	53589961	3.93	1.48	10.49	CARDIAC DISORDERS	3.93 ( 1.48 - 10.49 )	Y
SUPRAVENTRICULAR TACHYCARDIA	4	7130	8508	53589095	3.53	1.33	9.42	CARDIAC DISORDERS	3.53 ( 1.33 - 9.42 )	Y
ARTERIOSCLEROSIS	4	7130	8917	53588686	3.37	1.26	8.99	VASCULAR DISORDERS	3.37 ( 1.26 - 8.99 )	Y
EMPHYSEMA	4	7130	9138	53588465	3.29	1.23	8.77	RESPIRATORY, THORACIC AND MEDIASTINAL DISORDERS	3.29 ( 1.23 - 8.77 )	Y
ASPIRATION	4	7130	9153	53588450	3.28	1.23	8.76	RESPIRATORY, THORACIC AND MEDIASTINAL DISORDERS	3.28 ( 1.23 - 8.76 )	Y
MALNUTRITION	4	7130	9392	53588211	3.2	1.2	8.53	METABOLISM AND NUTRITION DISORDERS	3.2 ( 1.2 - 8.53 )	Y
BIPOLAR DISORDER	4	7130	9985	53587618	3.01	1.13	8.03	PSYCHIATRIC DISORDERS	3.01 ( 1.13 - 8.03 )	Y
VASCULITIS	4	7130	10119	53587484	2.97	1.11	7.92	VASCULAR DISORDERS	2.97 ( 1.11 - 7.92 )	Y
CARDIAC VEIN PERFORATION	3	7131	7	53597596	3221.2	832.79	12459.5	INJURY, POISONING AND PROCEDURAL COMPLICATIONS	3221.2 ( 832.79 - 12459.49 )	Y
BASAL GANGLIA HAEMATOMA	3	7131	29	53597574	777.53	236.8	2553.06	NERVOUS SYSTEM DISORDERS	777.53 ( 236.8 - 2553.06 )	Y
VERTEBRAL ARTERY STENOSIS	3	7131	146	53597457	154.44	49.23	484.55	NERVOUS SYSTEM DISORDERS	154.44 ( 49.23 - 484.55 )	Y
GASTRODUODENAL ULCER	3	7131	355	53597248	63.52	20.38	197.93	GASTROINTESTINAL DISORDERS	63.52 ( 20.38 - 197.93 )	Y
GASTROINTESTINAL VASCULAR MALFORMATION HAEMORRHAGIC	3	7131	533	53597070	42.3	13.6	131.62	GASTROINTESTINAL DISORDERS	42.3 ( 13.6 - 131.62 )	Y
VASOGENIC CEREBRAL OEDEMA	3	7131	557	53597046	40.48	13.01	125.93	NERVOUS SYSTEM DISORDERS	40.48 ( 13.01 - 125.93 )	Y
RUPTURED CEREBRAL ANEURYSM	3	7131	576	53597027	39.15	12.59	121.76	NERVOUS SYSTEM DISORDERS	39.15 ( 12.59 - 121.76 )	Y
GASTRIC MUCOSAL LESION	3	7131	614	53596989	36.72	11.81	114.21	GASTROINTESTINAL DISORDERS	36.72 ( 11.81 - 114.21 )	Y
PUNCTURE SITE HAEMORRHAGE	3	7131	620	53596983	36.37	11.69	113.1	GENERAL DISORDERS AND ADMINISTRATION SITE CONDITIONS	36.37 ( 11.69 - 113.1 )	Y
ARTERIAL INJURY	3	7131	662	53596941	34.06	10.95	105.91	INJURY, POISONING AND PROCEDURAL COMPLICATIONS	34.06 ( 10.95 - 105.91 )	Y
ACQUIRED HAEMOPHILIA	3	7131	827	53596776	27.26	8.77	84.73	BLOOD AND LYMPHATIC SYSTEM DISORDERS	27.26 ( 8.77 - 84.73 )	Y
PRINZMETAL ANGINA	3	7131	859	53596744	26.25	8.45	81.57	CARDIAC DISORDERS	26.25 ( 8.45 - 81.57 )	Y
BUNDLE BRANCH BLOCK	3	7131	868	53596735	25.98	8.36	80.72	CARDIAC DISORDERS	25.98 ( 8.36 - 80.72 )	Y
CEREBRAL ARTERY OCCLUSION	3	7131	974	53596629	23.15	7.45	71.92	NERVOUS SYSTEM DISORDERS	23.15 ( 7.45 - 71.92 )	Y
IGA NEPHROPATHY	3	7131	1157	53596446	19.49	6.27	60.53	RENAL AND URINARY DISORDERS	19.49 ( 6.27 - 60.53 )	Y
CONGESTIVE HEPATOPATHY	3	7131	1294	53596309	17.42	5.61	54.11	HEPATOBILIARY DISORDERS	17.42 ( 5.61 - 54.11 )	Y
SINUS ARREST	3	7131	1339	53596264	16.84	5.42	52.29	CARDIAC DISORDERS	16.84 ( 5.42 - 52.29 )	Y
ANISOCORIA	3	7131	1342	53596261	16.8	5.41	52.17	EYE DISORDERS	16.8 ( 5.41 - 52.17 )	Y
ELECTROCARDIOGRAM T WAVE ABNORMAL	3	7131	1365	53596238	16.52	5.32	51.29	INVESTIGATIONS	16.52 ( 5.32 - 51.29 )	Y
PERIPHERAL ARTERY OCCLUSION	3	7131	1502	53596101	15.01	4.83	46.61	VASCULAR DISORDERS	15.01 ( 4.83 - 46.61 )	Y
RESUSCITATION	3	7131	1504	53596099	14.99	4.83	46.55	SURGICAL AND MEDICAL PROCEDURES	14.99 ( 4.83 - 46.55 )	Y
CARDIOVASCULAR INSUFFICIENCY	3	7131	1505	53596098	14.98	4.83	46.52	CARDIAC DISORDERS	14.98 ( 4.83 - 46.52 )	Y
CEREBELLAR INFARCTION	3	7131	1510	53596093	14.93	4.81	46.36	NERVOUS SYSTEM DISORDERS	14.93 ( 4.81 - 46.36 )	Y
URETEROLITHIASIS	3	7131	1599	53596004	14.1	4.54	43.78	RENAL AND URINARY DISORDERS	14.1 ( 4.54 - 43.78 )	Y
SUDDEN HEARING LOSS	3	7131	1686	53595917	13.37	4.31	41.52	EAR AND LABYRINTH DISORDERS	13.37 ( 4.31 - 41.52 )	Y
PYELONEPHRITIS ACUTE	3	7131	1712	53595891	13.17	4.24	40.89	INFECTIONS AND INFESTATIONS	13.17 ( 4.24 - 40.89 )	Y
ALANINE AMINOTRANSFERASE ABNORMAL	3	7131	1716	53595887	13.14	4.23	40.79	INVESTIGATIONS	13.14 ( 4.23 - 40.79 )	Y
OPHTHALMOPLEGIA	3	7131	1748	53595855	12.9	4.16	40.04	EYE DISORDERS	12.9 ( 4.16 - 40.04 )	Y
QUADRIPLEGIA	3	7131	1765	53595838	12.77	4.12	39.66	NERVOUS SYSTEM DISORDERS	12.77 ( 4.12 - 39.66 )	Y
RENAL HAEMORRHAGE	3	7131	1832	53595771	12.31	3.96	38.21	RENAL AND URINARY DISORDERS	12.31 ( 3.96 - 38.21 )	Y
CHRONIC GASTRITIS	3	7131	1950	53595653	11.56	3.73	35.89	GASTROINTESTINAL DISORDERS	11.56 ( 3.73 - 35.89 )	Y
BIPOLAR I DISORDER	3	7131	2019	53595584	11.17	3.6	34.66	PSYCHIATRIC DISORDERS	11.17 ( 3.6 - 34.66 )	Y
ELECTROCARDIOGRAM T WAVE INVERSION	3	7131	2056	53595547	10.97	3.53	34.04	INVESTIGATIONS	10.97 ( 3.53 - 34.04 )	Y
PULSE ABNORMAL	3	7131	2093	53595510	10.77	3.47	33.44	INVESTIGATIONS	10.77 ( 3.47 - 33.44 )	Y
OCCULT BLOOD POSITIVE	3	7131	2143	53595460	10.52	3.39	32.66	INVESTIGATIONS	10.52 ( 3.39 - 32.66 )	Y
TYPE IV HYPERSENSITIVITY REACTION	3	7131	2316	53595287	9.74	3.14	30.22	IMMUNE SYSTEM DISORDERS	9.74 ( 3.14 - 30.22 )	Y
BLOOD CHLORIDE DECREASED	3	7131	2399	53595204	9.4	3.03	29.17	INVESTIGATIONS	9.4 ( 3.03 - 29.17 )	Y
CEREBRAL THROMBOSIS	3	7131	2527	53595076	8.92	2.88	27.69	NERVOUS SYSTEM DISORDERS	8.92 ( 2.88 - 27.69 )	Y
HYPOGLYCAEMIC COMA	3	7131	2537	53595066	8.89	2.86	27.58	NERVOUS SYSTEM DISORDERS	8.89 ( 2.86 - 27.58 )	Y
STRIDOR	3	7131	2564	53595039	8.79	2.83	27.29	RESPIRATORY, THORACIC AND MEDIASTINAL DISORDERS	8.79 ( 2.83 - 27.29 )	Y
CEREBROVASCULAR DISORDER	3	7131	2857	53594746	7.89	2.54	24.49	NERVOUS SYSTEM DISORDERS	7.89 ( 2.54 - 24.49 )	Y
HEPATIC CYST	3	7131	2977	53594626	7.57	2.44	23.5	HEPATOBILIARY DISORDERS	7.57 ( 2.44 - 23.5 )	Y
AZOTAEMIA	3	7131	3371	53594232	6.69	2.16	20.75	RENAL AND URINARY DISORDERS	6.69 ( 2.16 - 20.75 )	Y
PROSTATOMEGALY	3	7131	3444	53594159	6.55	2.11	20.31	REPRODUCTIVE SYSTEM AND BREAST DISORDERS	6.55 ( 2.11 - 20.31 )	Y
DIVERTICULUM INTESTINAL	3	7131	3567	53594036	6.32	2.04	19.61	GASTROINTESTINAL DISORDERS	6.32 ( 2.04 - 19.61 )	Y
ANAPHYLACTOID REACTION	3	7131	3610	53593993	6.25	2.01	19.38	IMMUNE SYSTEM DISORDERS	6.25 ( 2.01 - 19.38 )	Y
IRON DEFICIENCY	3	7131	3766	53593837	5.99	1.93	18.58	METABOLISM AND NUTRITION DISORDERS	5.99 ( 1.93 - 18.58 )	Y
ILEUS PARALYTIC	3	7131	3796	53593807	5.94	1.91	18.43	GASTROINTESTINAL DISORDERS	5.94 ( 1.91 - 18.43 )	Y
AORTIC VALVE INCOMPETENCE	3	7131	3811	53593792	5.92	1.91	18.36	CARDIAC DISORDERS	5.92 ( 1.91 - 18.36 )	Y
LUMBAR VERTEBRAL FRACTURE	3	7131	3872	53593731	5.82	1.88	18.07	INJURY, POISONING AND PROCEDURAL COMPLICATIONS	5.82 ( 1.88 - 18.07 )	Y
BLOOD PRESSURE SYSTOLIC DECREASED	3	7131	4020	53593583	5.61	1.81	17.4	INVESTIGATIONS	5.61 ( 1.81 - 17.4 )	Y
ATRIOVENTRICULAR BLOCK FIRST DEGREE	3	7131	4034	53593569	5.59	1.8	17.34	CARDIAC DISORDERS	5.59 ( 1.8 - 17.34 )	Y
PULSELESS ELECTRICAL ACTIVITY	3	7131	4261	53593342	5.29	1.71	16.42	CARDIAC DISORDERS	5.29 ( 1.71 - 16.42 )	Y
FEMORAL NECK FRACTURE	3	7131	4457	53593146	5.06	1.63	15.69	INJURY, POISONING AND PROCEDURAL COMPLICATIONS	5.06 ( 1.63 - 15.69 )	Y
HAEMORRHOIDAL HAEMORRHAGE	3	7131	4511	53593092	5	1.61	15.51	GASTROINTESTINAL DISORDERS	5 ( 1.61 - 15.51 )	Y
STRESS CARDIOMYOPATHY	3	7131	4520	53593083	4.99	1.61	15.48	CARDIAC DISORDERS	4.99 ( 1.61 - 15.48 )	Y
INTESTINAL ISCHAEMIA	3	7131	4730	53592873	4.77	1.54	14.79	GASTROINTESTINAL DISORDERS	4.77 ( 1.54 - 14.79 )	Y
CHOLANGITIS	3	7131	4955	53592648	4.55	1.47	14.12	HEPATOBILIARY DISORDERS	4.55 ( 1.47 - 14.12 )	Y
GANGRENE	3	7131	5482	53592121	4.11	1.33	12.76	INFECTIONS AND INFESTATIONS	4.11 ( 1.33 - 12.76 )	Y
ULCER HAEMORRHAGE	3	7131	5870	53591733	3.84	1.24	11.92	GENERAL DISORDERS AND ADMINISTRATION SITE CONDITIONS	3.84 ( 1.24 - 11.92 )	Y
HYPERTHERMIA	3	7131	6688	53590915	3.37	1.09	10.46	GENERAL DISORDERS AND ADMINISTRATION SITE CONDITIONS	3.37 ( 1.09 - 10.46 )	Y
DIVERTICULUM	3	7131	7067	53590536	3.19	1.03	9.9	GASTROINTESTINAL DISORDERS	3.19 ( 1.03 - 9.9 )	Y
BLOOD DISORDER	3	7131	7086	53590517	3.18	1.03	9.87	BLOOD AND LYMPHATIC SYSTEM DISORDERS	3.18 ( 1.03 - 9.87 )	Y
PROCEDURAL COMPLICATION	3	7131	7118	53590485	3.17	1.02	9.83	INJURY, POISONING AND PROCEDURAL COMPLICATIONS	3.17 ( 1.02 - 9.83 )	Y
ELECTROCARDIOGRAM ABNORMAL	3	7131	7151	53590452	3.15	1.02	9.78	INVESTIGATIONS	3.15 ( 1.02 - 9.78 )	Y
